# Supplementary material for: Dataset of chlorophyll content estimation of Coffea Canephora using Red and Near-Infrared consumer-grade camera
Source: Data Brief. 2018 Oct 16;21:736–41. doi: 10.1016/j.dib.2018.10.035 (PMC6214832; doi:10.1016/j.dib.2018.10.035)
Supplement: Supplementary file 2 — Supplementary material [file mmc2.xlsx]

## Sheet: DATA
Spectrometer			Red -NIR camera (using 665 nm long-pass filter)
RRE	CI red	CI red-edge	R	G	B	Normalized R	Normalized G	Normalized B	SR B/R	NDVI (cam)	Excess NIRB
21.5589	2001.11	306.796	148.251	179.049	207.691	0.277109	0.334677	0.388214	59.4403	0.166994	88.0822
26.6943	2454.16	360.6	136.581	168.443	197.892	0.271578	0.334933	0.393489	61.3111	0.183306	90.7602
27.5384	2432.46	309.649	138.817	167.906	195.126	0.276612	0.334574	0.388814	56.3083	0.168617	83.5283
26.3973	2380.57	296.036	147.43	178.955	209.4	0.275166	0.334005	0.390829	61.9703	0.173669	92.4153
19.6081	2385.44	215.079	142.52	175.684	207.991	0.27085	0.333876	0.395273	65.4709	0.186787	97.7777
27.1025	3068.41	250.68	145.216	178.634	213.255	0.270368	0.332587	0.397045	68.0387	0.189803	102.66
17.716	1705.2	287.419	136.973	168.482	198.924	0.271568	0.334039	0.394393	61.9506	0.184434	92.3923
21.8318	2361.54	227.34	157.454	186.949	214.575	0.281682	0.334448	0.38387	57.1206	0.153538	84.746
22.3899	2265.07	288.035	145.061	175.536	203.405	0.276833	0.334991	0.388176	58.3439	0.167431	86.2129
23.8678	2191.05	299.159	146.82	177.826	206.859	0.276234	0.334571	0.389195	60.0391	0.169756	89.0721
26.7556	2534.07	253.196	154.036	183.726	209.096	0.281674	0.335967	0.382359	55.0601	0.151626	80.4301
21.3617	2194.99	248.413	134.631	164.343	190.563	0.275017	0.33571	0.389273	55.9326	0.171998	82.1534
18.1663	1999.67	237.434	143.653	173.888	201.152	0.276952	0.335243	0.387805	57.4987	0.166757	84.7625
20.6066	2144.05	249.376	144.811	174.229	201.007	0.278458	0.335025	0.386517	56.1955	0.1625	82.9737
29.1114	3448.62	290.813	153.95	185.202	215.596	0.277514	0.333849	0.388638	61.6459	0.166815	92.0399
24.287	2272.73	295.873	143.054	174.235	203.436	0.274722	0.3346	0.390678	60.3814	0.174266	89.5827
19.9168	2533.62	199.083	150.457	182.061	211.311	0.276663	0.334776	0.388562	60.8539	0.168212	90.104
38.7252	4625.62	262.329	145.5	178.3	210.108	0.272518	0.333953	0.393529	64.6083	0.181684	96.4164
28.9301	3196.78	265.698	143.638	176.011	206.867	0.272809	0.334294	0.392897	63.2286	0.180393	94.0843
28.6961	3384.66	262.731	152.674	185.368	218.519	0.274317	0.333059	0.392624	65.8449	0.177388	98.9961
23.8056	2526.31	225.973	142.181	172.155	198.544	0.277221	0.335664	0.387115	56.3625	0.165419	82.7505
22.1938	2188.97	259.984	156.628	187.118	213.283	0.281184	0.335921	0.382895	56.6556	0.15316	82.8212
24.4235	2502.16	280.388	151.088	181.264	208.286	0.279463	0.335278	0.38526	57.1978	0.159159	84.22
22.6381	2163.35	229.535	141.139	170.571	196.97	0.277461	0.335321	0.387218	55.8315	0.165129	82.2307
23.7697	2348.31	302.693	125.469	153.656	179.064	0.273836	0.335355	0.390809	53.5953	0.175992	79.0035
25.4999	2312.61	287.918	129.779	160.663	189.968	0.270141	0.33443	0.395429	60.1895	0.188241	89.4943
28.1648	2682.66	296.356	147.28	177.929	205.216	0.277664	0.335446	0.38689	57.936	0.164359	85.2233
27.761	3222.6	319.242	136.024	168.933	200.666	0.269023	0.334109	0.396868	64.6412	0.19199	96.3735
19.5468	1832.52	286.297	137.555	167.973	196.516	0.273991	0.334578	0.391432	58.9606	0.176491	87.5039
28.2852	3416.29	281.386	156.514	189.084	220.93	0.276269	0.333759	0.389972	64.4161	0.170664	96.2625
20.309	1856.32	206.784	151.699	182.74	210.66	0.278297	0.335242	0.386461	58.9603	0.162712	86.8801
19.6957	1990.12	239.883	151.879	181.68	208.245	0.280321	0.335324	0.384355	56.3663	0.156519	82.9316
22.6218	2447.05	251.868	131.158	159.992	184.845	0.275544	0.336122	0.388334	53.6872	0.169895	78.5394
20.7951	2073.22	260.288	139.101	169.926	198.565	0.274041	0.334769	0.39119	59.4638	0.176103	88.1023
20.3972	1937.28	218.623	121.678	150.888	178.12	0.269983	0.334797	0.39522	56.4428	0.18827	83.6749
22.3232	2339.78	259.451	157.875	189.87	219.96	0.278094	0.334452	0.387455	62.0848	0.164317	92.1748
36.3885	4032.74	316.278	149.279	180.285	209.354	0.276998	0.334531	0.388472	60.0754	0.167512	89.1452
16.2882	1771.31	218.898	156.13	187.672	217.322	0.278245	0.334457	0.387297	61.1919	0.163855	90.8417
30.2988	3641.27	262.671	153.741	185.496	216.1	0.276843	0.334024	0.389133	62.3592	0.168611	92.9634
27.1122	3093.24	319.949	156.103	187.36	215.99	0.279028	0.334898	0.386073	59.8865	0.160945	88.5164
25.4292	2919.46	289.64	132.116	162.879	190.262	0.272259	0.335655	0.392086	58.1468	0.180369	85.5305
36.9841	4027.97	348.486	153.925	186.181	216.742	0.276422	0.334347	0.389231	62.8174	0.169471	93.3792
25.4758	2954.38	297.484	154.159	185.268	215.25	0.277925	0.334011	0.388063	61.091	0.165375	91.0724
45.406	5210.61	293.855	153.081	185.465	218.14	0.274986	0.33316	0.391855	65.0594	0.175258	97.7342
20.8721	1960.92	271.619	147.173	176.538	203.042	0.279398	0.335143	0.385459	55.8684	0.159526	82.3727
25.2026	2520.34	256.456	148.913	179.442	205.859	0.278752	0.335899	0.38535	56.9462	0.160515	83.3635
28.5473	2730.68	260.864	142.516	173.339	201.133	0.275665	0.335286	0.389048	58.6176	0.170574	86.412
21.6032	2331.57	252.17	149.424	180.383	208.807	0.277423	0.334903	0.387675	59.3834	0.165768	87.8072
33.8053	4204.64	300.775	148.643	181.105	214.507	0.273113	0.332758	0.394129	65.8633	0.181367	99.2651
27.2599	3117.93	258.16	142.533	175.652	209.035	0.270348	0.333166	0.396485	66.5021	0.189158	99.8854
22.6738	2283.82	257.059	151.114	180.839	207.683	0.280029	0.335113	0.384858	56.5695	0.157664	83.414
20.4615	2252.62	234.367	150.614	180.183	206.275	0.280435	0.335491	0.384074	55.6614	0.155963	81.7539
22.7737	2219.69	218.569	145.496	173.697	197.143	0.281786	0.336403	0.381811	51.6466	0.150732	75.0925
28.9388	3589.18	230.084	144.162	175.531	203.642	0.275468	0.335408	0.389123	59.48	0.171015	87.591
24.6085	2276.2	292.672	143.003	173.359	201.483	0.27615	0.33477	0.38908	58.4803	0.169761	86.6046
21.9837	2051.54	227.184	142.068	170.666	195.305	0.27964	0.335931	0.384429	53.2371	0.157799	77.8763
23.3133	2538.91	241.932	143.476	176.82	208.578	0.271286	0.334332	0.394382	65.1021	0.184921	96.8605
38.7668	4339.6	352.521	142.533	173.872	203.067	0.274381	0.334709	0.39091	60.5336	0.175155	89.7285
17.9928	1847.26	216.816	145.981	176.717	205.257	0.276503	0.334719	0.388778	59.2765	0.168764	87.8171
22.4907	2312.65	239.582	135.938	164.782	189.23	0.277453	0.336324	0.386223	53.2915	0.163889	77.7395
22.4696	2196.85	285.236	155.016	183.741	209.681	0.28265	0.335026	0.382324	54.6654	0.149893	80.6057
21.0279	2086.46	229.734	145.958	174.309	198.674	0.281262	0.335893	0.382845	52.7156	0.152962	77.0807
30.8351	3705.37	223.81	157.197	187.634	215.295	0.280646	0.334986	0.384369	58.0979	0.155971	85.7586
27.6632	3180.8	285.69	156.269	188.953	221.753	0.275619	0.333265	0.391116	65.4835	0.173227	98.2835
22.9167	2390.95	262.718	143.912	174.191	200.7	0.277393	0.335756	0.386851	56.7872	0.164786	83.2954
23.8016	2486.22	246.081	151.168	181.318	208.802	0.279275	0.334975	0.38575	57.6332	0.160105	85.1169
30.1203	3247.43	285.107	152.897	184.1	212.109	0.278447	0.335272	0.386281	59.2123	0.162223	87.2215
23.5326	2852.67	274.413	147.585	178.283	206.635	0.277154	0.334801	0.388044	59.0494	0.166703	87.4014
19.3172	1872.05	224.448	133.274	162.801	187.464	0.275622	0.336687	0.387691	54.19	0.168955	78.8526
19.9128	1746.25	222.331	149.345	178.855	205.285	0.279942	0.335257	0.384801	55.9407	0.157744	82.3715
31.2104	3904.48	270.399	145.9	178.045	208.242	0.274151	0.334554	0.391295	62.3423	0.176038	92.5387
32.8162	3534.19	362.331	140.774	174.374	209.862	0.268136	0.332135	0.399729	69.088	0.197036	104.576
28.7504	3010.52	281.747	148.648	181.473	213.691	0.273344	0.333705	0.39295	65.0432	0.179509	97.2614
23.7289	2413.67	273.121	129.49	158.962	186.779	0.272479	0.334493	0.393028	57.2888	0.181139	85.1062
23.3349	2514.71	222.23	146.439	174.491	198.559	0.28189	0.33589	0.38222	52.1206	0.151075	76.1883
23.3791	2536.28	273.548	144.065	174.473	201.411	0.277074	0.335558	0.387367	57.3467	0.165993	84.2847
23.573	2672.25	287.131	142.763	174.838	205.537	0.272897	0.33421	0.392893	62.7743	0.180231	93.4732
23.8568	2995.81	240.724	137.057	168.128	198.444	0.272139	0.333833	0.394028	61.3865	0.18297	91.7024
27.6308	2922.13	279.07	137.937	168.622	195.284	0.274861	0.336005	0.389134	57.347	0.172099	84.0091
23.7285	2556.74	221.384	158.686	187.141	210.964	0.285002	0.336106	0.378892	52.2772	0.141424	76.1
12.5036	1208.87	200.366	154.249	183.444	209.149	0.282073	0.335461	0.382466	54.8994	0.151073	80.6039
26.8098	2888.14	297.886	146.89	178.455	207.661	0.275588	0.334809	0.389603	60.771	0.171403	89.9765
27.6933	2965.08	296.937	149.624	180.681	208.636	0.277626	0.335252	0.387121	59.0114	0.164717	86.9659
22.1461	2169.81	292.906	132.407	163.405	192.129	0.27136	0.334886	0.393755	59.7215	0.184021	88.4459
21.6742	2134.85	235.676	158.267	186.516	210.473	0.285034	0.33591	0.379056	52.2066	0.141581	76.1638
21.411	2121.38	209.228	151.431	181.759	209.434	0.279071	0.334963	0.385966	58.0037	0.160735	85.6795
22.0856	2665.12	205.881	146.038	178.283	208.566	0.27405	0.334561	0.391389	62.5281	0.176332	92.8105
34.791	3783.21	277.649	149.188	181.158	211.126	0.275524	0.334565	0.389911	61.937	0.171897	91.905
20.2818	2136.24	291.653	127.747	158.691	188.524	0.268963	0.334113	0.396924	60.7766	0.192166	90.6093
36.4902	4053.95	327.726	143.209	176.105	209.329	0.270899	0.333127	0.395975	66.1207	0.187556	99.3449
35.2774	3906.8	350.081	144.457	174.826	202.268	0.276976	0.335204	0.38782	57.8106	0.166733	85.2525
17.8485	1719.18	254.66	118.057	147.034	174.29	0.268689	0.334638	0.396673	56.2337	0.192353	83.4904
27.6543	3076.95	298.079	140.115	172.458	201.747	0.272428	0.335312	0.392259	61.6315	0.180282	90.9205
15.8821	1617.75	209.438	159.353	186.912	209	0.286986	0.336618	0.376397	49.6467	0.13478	71.7345
22.5771	2307.34	165.457	155.226	182.499	204.838	0.286098	0.336365	0.377537	49.6117	0.137786	71.9503
23.4313	2323.52	173.074	141.824	170.721	194.571	0.279668	0.33665	0.383681	52.7468	0.1568	76.597
28.9972	5522.57	206.24	152.031	185.709	221.449	0.271878	0.332104	0.396018	69.4176	0.185867	105.158
33.0433	3575.63	331.728	146.917	178.671	208.612	0.275022	0.334465	0.390513	61.6952	0.173531	91.6362
33.6557	4146.2	287.375	147.89	178.27	209.16	0.276264	0.333016	0.39072	61.2708	0.171603	92.1612
31.9927	3653.32	295.717	150.472	181.94	211.367	0.276716	0.334585	0.388699	60.8944	0.168291	90.3208
22.9775	2324.74	295.915	149.569	180.775	210.259	0.27667	0.334395	0.388935	60.6906	0.168665	90.1747
27.9832	3081.24	276.223	143.655	175.433	205.851	0.273661	0.334198	0.392142	62.1953	0.177952	92.6125
22.0714	2603.48	236.105	151.916	184.541	216	0.274983	0.334037	0.39098	64.0836	0.17418	95.5422
20.8317	2132.48	258.028	149.516	179.417	207.007	0.278979	0.334771	0.38625	57.4905	0.161253	85.0799
19.8504	2110.3	232.395	152.426	182.091	208.026	0.280948	0.335624	0.383428	55.6002	0.154251	81.536
38.1814	3922.97	303.186	157.981	189.097	217.084	0.280028	0.335182	0.38479	59.1032	0.157581	87.0904
38.7668	4339.6	352.521	154.452	187.07	218.84	0.275629	0.333838	0.390533	64.3877	0.172486	96.1576
18.6749	1925.22	223.344	143.05	173.379	200.969	0.27648	0.335098	0.388422	57.9184	0.168358	85.5078
24.7122	2635.16	240.717	153.953	183.844	210.087	0.280995	0.335553	0.383451	56.134	0.154197	82.3766
28.7015	3201.65	311.84	147.214	179.759	211.46	0.273413	0.333855	0.392732	64.2453	0.179119	95.9466
35.2774	3906.8	350.081	160.095	191.534	221.451	0.279358	0.334219	0.386423	61.3563	0.16081	91.2732
16.1119	1705.04	197.426	152.954	184.095	212.135	0.278511	0.335215	0.386273	59.1812	0.162101	87.2215
13.8251	1418.2	171.562	149.71	178.198	202.167	0.282431	0.336176	0.381393	52.4571	0.149078	76.4255
23.001	2169.22	251.148	147.838	178.047	203.937	0.279034	0.336051	0.384915	56.0985	0.159473	81.9878
23.568	2523.06	236.937	160.645	190.476	217.37	0.282582	0.335055	0.382363	56.7248	0.150059	83.6194
36.4902	4053.95	327.726	159.989	190.85	220.889	0.279834	0.333813	0.386353	60.8998	0.159893	90.9384
25.8464	2988.04	194.062	145.667	174.757	198.504	0.280708	0.336765	0.382527	52.8364	0.153518	76.5835
27.04	2839.27	205.668	132.635	159.496	180.807	0.280449	0.337245	0.382306	48.1717	0.153686	69.4826
16.8055	1836.98	220.906	141.576	171.573	197.11	0.277459	0.336248	0.386293	55.5336	0.163968	81.07
28.6946	3276.67	307.967	151.256	181.031	208.807	0.279537	0.334566	0.385897	57.5506	0.159835	85.3258
22.7165	2675.88	272.318	149.442	181.821	213.124	0.274514	0.333993	0.391493	63.6818	0.175642	94.9843
16.9467	1722.13	187.938	159.63	187.831	213.55	0.28454	0.334808	0.380652	53.9196	0.144487	79.6388
24.3613	2585.91	269.908	139.117	168.56	195.478	0.27649	0.335005	0.388505	56.361	0.168445	83.2794
21.5467	2048.01	268.499	144.804	176.098	205.191	0.275244	0.334728	0.390028	60.3874	0.172538	89.4801
23.25	2182.65	244.96	144.465	174.463	201.846	0.277403	0.335007	0.387589	57.3819	0.165695	84.7652
13.8251	1418.2	171.562	156.173	183.981	206.633	0.28562	0.336476	0.377904	50.4597	0.139082	73.112
20.9847	2389.74	196.14	142.776	174.039	202.261	0.275058	0.335285	0.389656	59.485	0.172402	87.7076
32.8162	3534.19	362.331	153.925	184.86	213.461	0.278726	0.334742	0.386532	59.536	0.162053	88.1371
17.5243	1929.87	178.12	141.882	171.254	196.537	0.278379	0.336007	0.385614	54.6545	0.1615	79.9377
29.6023	3249.17	272.309	140.408	171.336	199.162	0.274822	0.335357	0.389821	58.7536	0.173023	86.5799
25.2796	3091.74	214.133	157.348	187.43	213.604	0.281793	0.335666	0.382541	56.256	0.151653	82.4303
30.6193	3492.84	277.742	145.104	176.331	204.382	0.275959	0.335347	0.388694	59.2779	0.169615	87.3289
31.1616	3602.76	287	165.095	195.71	222.761	0.282907	0.335369	0.381724	57.6661	0.148679	84.7174
29.8765	3575.8	254.683	146.072	177.545	207.162	0.275204	0.334498	0.390298	61.09	0.172945	90.7078
16.0258	1665.97	188.723	160.457	189.307	213.885	0.284675	0.33586	0.379465	53.4283	0.142726	78.0064
28.6249	3100.83	272.292	147.474	177.651	204.973	0.278202	0.335128	0.38667	57.499	0.163142	84.8215
21.4122	2196.42	257.592	141.18	171.707	198.007	0.276339	0.336092	0.387569	56.8271	0.167539	83.1267
27.9698	2994.13	297.731	147.804	178.369	205.657	0.277916	0.335387	0.386696	57.8527	0.163675	85.1405
11.5435	1199.95	151.342	159.29	188.298	213.518	0.283886	0.335584	0.380531	54.2282	0.145459	79.4484
13.9826	1523.19	178.599	157.134	185.021	207.468	0.285895	0.336632	0.377474	50.3339	0.138051	72.7813
27.7812	3141.42	273.779	158.298	188.677	215.229	0.281567	0.335602	0.382831	56.9307	0.152414	83.483
34.3338	4264.11	296.798	149.692	181.844	215.028	0.273878	0.332704	0.393418	65.3364	0.179141	98.5205
21.3347	2335.7	200.893	126.35	155.636	181.054	0.27287	0.336118	0.391011	54.704	0.177955	80.1216
24.5475	2571.6	244.046	155.285	185.252	211.928	0.281077	0.335318	0.383604	56.6426	0.15425	83.319
13.1879	1364.45	178.882	146.49	174.969	198.375	0.281802	0.336586	0.381612	51.885	0.15045	75.291
16.6421	1716.95	203.297	128.421	157.467	181.666	0.274667	0.336788	0.388545	53.2444	0.171708	77.4435
14.829	1524.3	186.482	145.974	175.142	199.056	0.280626	0.336701	0.382673	53.0821	0.153848	76.9957
29.4669	3253.88	297.338	133.993	164.187	191.173	0.273817	0.335519	0.390665	57.18	0.175848	84.1657
17.034	1706.88	219.938	142.555	172.391	197.302	0.278294	0.336538	0.385168	54.7463	0.161086	79.6573
11.9834	1123.28	214.448	156.033	185.338	212.711	0.281606	0.334496	0.383898	56.6779	0.153705	84.0508
21.1785	2289.64	227.346	141.273	170.834	195.882	0.278102	0.336295	0.385603	54.6092	0.161971	79.6569
23.6491	2541.61	206.349	137.975	168.106	193.624	0.276113	0.33641	0.387477	55.6494	0.167821	81.1678
20.5904	1920.11	247.494	134.077	165.231	193.157	0.272256	0.335519	0.392225	59.0802	0.180545	87.0056
19.8003	2082.59	168.706	148.707	177.987	200.649	0.281994	0.337516	0.38049	51.9412	0.148677	74.603
16.5023	1722.12	181.256	149.109	178.044	201.575	0.282015	0.336739	0.381246	52.466	0.14961	75.9979
20.8229	2381.1	219.596	153.17	184.7	213.32	0.27789	0.335093	0.387017	60.1496	0.164123	88.7694
32.3387	3730.93	255.333	151.514	181.699	207.834	0.280039	0.335829	0.384133	56.3197	0.156727	82.4544
14.3212	1374.25	185.735	155.581	185.334	212.274	0.281244	0.335028	0.383728	56.6932	0.154118	83.6331
20.483	2265.89	181.492	135.705	165.303	190.458	0.276123	0.336347	0.38753	54.7524	0.167868	79.9071
28.5898	3338.88	263.896	148.694	181.157	211.931	0.274454	0.334373	0.391173	63.2366	0.175353	94.0099
13.9644	1382	184.161	170.585	195.814	216.782	0.292508	0.335769	0.371724	46.197	0.119259	67.1652
17.4567	1851.31	189.636	146.597	176.072	200.411	0.280257	0.336607	0.383136	53.8139	0.15508	78.1523
28.388	3018.33	283.425	149.569	180.323	207.988	0.278071	0.335247	0.386682	58.4196	0.163385	86.0853
29.5949	3577.4	226.988	152.295	183.94	215.219	0.27617	0.333555	0.390275	62.9238	0.171215	94.2024
27.8856	3132.69	267.836	160.562	191.899	222.585	0.279216	0.333711	0.387074	62.0232	0.161879	92.7093
15.8591	1871.78	155.897	142.849	170.5	191.712	0.282835	0.337583	0.379582	48.8629	0.146051	70.0749
16.9313	1614.3	206.046	132.657	161.457	185.055	0.276849	0.336952	0.3862	52.3977	0.164922	75.9957
20.1109	2185.91	173.664	147.889	175.622	198.533	0.283288	0.336412	0.3803	50.6443	0.146192	73.5554
13.4211	1517.97	171.772	137.256	167.314	194.223	0.275175	0.335438	0.389386	56.9677	0.171859	83.8766
30.7692	3538.38	302.223	144.593	176.561	205.579	0.27451	0.3352	0.390291	60.9857	0.174159	90.0038
26.8166	3332.94	253.012	150.205	180.171	206.994	0.279518	0.335283	0.385199	56.7893	0.158985	83.6126
17.0147	1777.11	186.378	156.716	184.939	207.974	0.28513	0.336479	0.378391	51.2586	0.140554	74.2943
19.1129	2000.47	155.12	142.347	169.86	191.383	0.282665	0.337298	0.380037	49.0356	0.146932	70.5582
16.8159	2021.75	189.517	128.885	157.681	180.992	0.275655	0.337244	0.387101	52.1075	0.168156	75.4184
14.2269	1526.58	156.567	156.361	186.42	214.088	0.280786	0.334764	0.38445	57.727	0.15583	85.3953
18.4964	1898.11	209.546	136.514	167.02	192.762	0.275065	0.336533	0.388402	56.2488	0.170826	81.9911
18.6452	2394.93	167.123	144.445	175.415	203.748	0.275865	0.335012	0.389123	59.303	0.170317	87.6357
13.9397	1616.89	147.681	147.777	175.016	195.858	0.284925	0.337446	0.377629	48.081	0.139919	68.9223
17.0522	1794.31	196.637	144.833	174.366	200.053	0.278927	0.335802	0.385272	55.2197	0.16011	80.907
27.4429	3144.53	235.29	150.544	183.182	216.218	0.273744	0.333093	0.393164	65.6741	0.179065	98.7097
24.6678	2872.06	266.215	144.811	175.727	205.256	0.275415	0.334212	0.390373	60.4444	0.172665	89.9734
19.3631	2268.39	185.346	144.02	172.249	194.95	0.281718	0.336938	0.381344	50.9307	0.150251	73.6322
15.5532	1733.06	166.915	147.662	176.619	199.241	0.282055	0.337367	0.380578	51.579	0.148684	74.2009
16.9842	1935.38	200.899	152.942	183.474	209.934	0.279934	0.335817	0.384249	56.9928	0.157058	83.4536
10.6278	1159.57	117.925	165.411	193.012	216.637	0.287641	0.335638	0.37672	51.226	0.134083	74.8508
16.0312	1871.7	162.05	148.972	177.35	200.074	0.283003	0.336914	0.380083	51.1023	0.146406	73.8258
23.048	2621.46	251.104	161.33	192.347	221.908	0.28029	0.334176	0.385534	60.5772	0.158067	90.1384
15.2107	1855.34	141.645	144.094	173.22	197.809	0.279727	0.336269	0.384004	53.7151	0.157106	78.3042
22.0577	2665.86	170.287	145.806	174.713	197.22	0.281621	0.337454	0.380925	51.4136	0.149883	73.92
12.7195	1594.14	152.867	143.077	172.288	195.945	0.279823	0.336955	0.383222	52.8688	0.155945	76.5257
11.8822	1341.7	101.992	154.443	184.709	213.495	0.279461	0.334226	0.386313	59.0514	0.160493	87.8371
16.9422	1821.38	169.587	149.622	178.039	202.143	0.282411	0.336047	0.381542	52.5204	0.149305	76.6239
17.0522	1794.31	196.637	148.797	178.037	201.848	0.281449	0.336757	0.381795	53.0512	0.151296	76.862
11.7487	1240.37	145.258	153.38	182.994	210.025	0.280711	0.334909	0.38438	56.6448	0.155872	83.6759
20.885	2208.87	240.725	147.539	178.667	207.127	0.276636	0.335001	0.388364	59.5883	0.168012	88.0487
15.7939	1618.78	171.741	143.538	174.102	202.126	0.276159	0.334962	0.388879	58.5877	0.169493	86.6114
11.3281	1260.77	111.486	151.986	179.622	201.799	0.284934	0.336745	0.378321	49.8136	0.140802	71.9904
17.7733	1915.97	183.015	135.613	164.09	188.55	0.277752	0.336075	0.386173	52.9366	0.163302	77.397
18.0059	2107.81	164.151	149.936	178.79	202.641	0.28217	0.336471	0.381358	52.7052	0.149486	76.5566
12.2601	1420.22	139.583	166.893	194.737	219.255	0.287308	0.335242	0.37745	52.3617	0.1356	76.8798
15.7054	1816.15	163.866	147.882	176.075	197.979	0.283334	0.33735	0.379316	50.0964	0.144845	71.9997
16.1026	1741.9	175.929	133.371	161.632	184.585	0.278095	0.337022	0.384883	51.2138	0.161072	74.1672
13.9181	1559.47	130.767	163.788	191.586	216.171	0.286571	0.335207	0.378222	52.3827	0.137864	76.9673
30.5294	3488.84	276.834	148.117	178.776	206.021	0.277938	0.335468	0.386593	57.9039	0.163506	85.1492
17.6503	1924.95	178.574	149.334	178.634	202.695	0.28141	0.336624	0.381966	53.3609	0.151581	77.422
18.5113	2109.21	149.595	136.904	165.487	188.862	0.278683	0.336868	0.384449	51.958	0.159495	75.3322
17.1248	1959.44	160.619	148.141	176.246	197.352	0.283937	0.337804	0.378259	49.2117	0.142439	70.3185
27.925	3311.76	242.683	145.411	176.04	204.336	0.276559	0.334812	0.388629	58.9252	0.168479	87.2213
12.3347	1301.57	132.263	157.822	188.072	215.625	0.281062	0.334935	0.384003	57.8032	0.154783	85.3557
17.9437	2058.88	176.067	155.45	183.102	203.483	0.28679	0.337805	0.375405	48.0327	0.133821	68.4135
28.3496	3585.73	244.018	165.22	196.818	227.36	0.280319	0.333931	0.38575	62.1407	0.158288	92.6828
16.8564	1821.57	163.635	148.118	177.54	202.133	0.280637	0.336384	0.382979	54.015	0.154218	78.6072
13.5886	1342.12	184.975	142.02	170.728	193.914	0.280305	0.336967	0.382728	51.8942	0.154478	75.0797
32.7385	3442.19	253.89	160.206	191.416	220.683	0.279932	0.334464	0.385604	60.4769	0.158778	89.7443
12.288	1279.43	163.565	146.804	174.757	196.604	0.283315	0.337261	0.379424	49.8002	0.145018	71.6476
17.6374	1862.83	168.404	152.343	178.185	197.983	0.28825	0.337145	0.374605	45.6397	0.130278	65.4375
12.3434	1246.81	160.7	146.701	175.683	200.358	0.280638	0.33608	0.383282	53.6568	0.154604	78.3314
15.9607	2121.26	191.799	161.474	188.578	208.581	0.289052	0.33757	0.373378	47.1075	0.127299	67.111
17.8836	1921.99	164.281	142.107	170.503	192.945	0.281091	0.337259	0.38165	50.8383	0.151733	73.2805
9.48638	1020.46	108.303	175.25	201.622	223.773	0.29177	0.335676	0.372554	48.5227	0.121604	70.6736
9.09134	1072.92	109.383	164.015	191.353	213.636	0.288249	0.336294	0.375457	49.6218	0.131396	71.9055
13.8576	1517.67	150.865	123.134	150.427	173.612	0.275361	0.336395	0.388245	50.4787	0.170107	73.6645
12.189	1314.87	153.835	143.31	171.228	192.565	0.282605	0.33766	0.379735	49.255	0.146647	70.5916
15.8816	1825.95	140.475	142.786	171.924	196.078	0.27954	0.336587	0.383873	53.2921	0.157267	77.4455
12.5851	1365.53	129.147	155.736	183.506	207.728	0.284725	0.335495	0.379779	51.9918	0.143045	76.2139
10.3445	1278.81	119.614	154.952	181.184	200.505	0.288745	0.337625	0.37363	45.5527	0.128152	64.8741
16.6681	1866.91	157.291	141.595	169.791	191.578	0.281521	0.337581	0.380899	49.9836	0.150023	71.771
11.6159	1263.36	141.154	158.243	183.858	204.697	0.2894	0.336244	0.374356	46.454	0.127993	67.2937
15.6923	1666.43	155.934	150.605	179.965	205.884	0.280742	0.335472	0.383787	55.279	0.155065	81.1976
12.9149	1484.06	135.888	163.842	193.591	220.342	0.283573	0.335063	0.381363	56.5005	0.147066	83.2514
9.66394	1044.83	105.968	166.144	193.46	215.708	0.288789	0.336271	0.374941	49.5641	0.129799	71.8114
14.2376	1612.59	150.006	145.892	174.303	197.456	0.281835	0.336718	0.381447	51.5642	0.15018	74.7179
17.6398	1899.35	165.752	150.869	179.297	200.354	0.284379	0.337965	0.377656	49.4851	0.140893	70.5419
15.9877	1755.59	167.259	151.587	180.211	203.326	0.283274	0.336765	0.37996	51.7389	0.145779	74.8535
15.0545	1651.6	162.197	146.861	174.899	197.967	0.282573	0.33652	0.380907	51.1065	0.148209	74.1755
10.2866	1224.13	117.199	146.739	174.676	197.96	0.282531	0.336319	0.38115	51.2206	0.148595	74.5047
16.1793	1798.05	148.005	144.328	173.098	197.15	0.280479	0.33639	0.38313	52.8218	0.154686	76.8731
7.59312	810.218	113.713	151.327	178.309	199.289	0.286103	0.337115	0.376782	47.9624	0.136794	68.9431
9.80787	1130.57	110.913	154.532	182.231	205.553	0.284948	0.336024	0.379028	51.0211	0.141692	74.3427
9.80146	1093.02	119.683	159.945	186.083	206.207	0.289632	0.336964	0.373404	46.262	0.126347	66.3853
19.206	2234.67	169.673	144.483	173.708	197.732	0.280047	0.336694	0.383259	53.2493	0.155602	77.2733
11.3121	1334.36	123.268	151.227	180.841	207.556	0.280245	0.335124	0.384631	56.3293	0.157001	83.0442
7.10353	839.772	79.643	166.482	192.12	210.681	0.292441	0.337477	0.370082	44.1998	0.11719	62.761
10.6254	1124.89	127.476	149.481	177.843	201.62	0.282602	0.336224	0.381174	52.1391	0.148502	75.9155
9.38398	1095.67	96.8669	157.103	184.793	208.48	0.285446	0.335757	0.378796	51.3777	0.140536	75.0654
14.3179	1633.42	115.592	138.117	165.312	186.043	0.282174	0.337736	0.380089	47.9266	0.147849	68.6572
16.1016	2053.07	144.636	144.629	173.173	196.124	0.28142	0.336961	0.38162	51.4952	0.151122	74.4464
11.5632	1334.46	123.791	155.362	183.687	206.113	0.284983	0.33694	0.378076	50.7508	0.140399	73.1765
12.6089	1510.15	131.748	166.472	194.024	214.635	0.289451	0.337356	0.373194	48.1631	0.126377	68.7747
13.4993	1556.94	156.424	156.284	186.376	214.498	0.280503	0.334512	0.384986	58.2135	0.157002	86.3354
12.616	1530.88	118.312	154.202	181.01	201.571	0.287271	0.337212	0.375517	47.3686	0.133143	67.9297
15.2152	1630.38	142.915	133.823	161.139	182.451	0.280309	0.337525	0.382166	48.628	0.153753	69.9401
14.7727	1599.34	158.097	137.371	164.49	184.944	0.28219	0.337897	0.379913	47.5723	0.147596	68.0262
14.0708	1516.61	161.213	148.976	177.243	201.371	0.282371	0.335949	0.38168	52.3942	0.14955	76.5213
4.90258	538.484	63.021	161.409	189.332	211.842	0.286907	0.33654	0.376553	50.4336	0.13512	72.9442
12.7918	1372.26	130.397	149.001	176.738	198.325	0.284318	0.337245	0.378437	49.3242	0.142011	70.9117
9.76953	1092.94	113.247	157.11	184.492	205.616	0.287107	0.337145	0.375748	48.506	0.133726	69.6299
15.4059	1880.97	143.957	153.642	182.391	206.204	0.283348	0.336367	0.380285	52.5626	0.14607	76.3764
12.0823	1415.41	147.891	151.132	178.956	200.526	0.284825	0.337262	0.377913	49.3938	0.14046	70.9636
18.1089	2355.12	171.12	143.909	171.93	194.231	0.282136	0.337071	0.380793	50.3219	0.14882	72.6228
19.054	2377.42	171.474	148.43	177.166	200.594	0.282084	0.336697	0.381219	52.1641	0.149457	75.5916
15.9772	1779.44	134.843	141.742	169.169	190.628	0.282614	0.337299	0.380087	48.8867	0.147085	70.3466
16.5554	1963.64	153.015	158.733	185.621	205.238	0.28882	0.337743	0.373438	46.5055	0.127772	66.123
12.7149	1419.96	113.413	147.742	175.953	198.495	0.282927	0.336952	0.380121	50.7536	0.146586	73.2963
11.7035	1392.26	123.951	159.655	187.211	210.657	0.286365	0.33579	0.377845	51.0019	0.137727	74.4485
14.3216	1585.86	134.349	149.523	176.629	198.699	0.284887	0.336531	0.378582	49.1758	0.141219	71.2462
11.3989	1413.03	99.5288	157.021	184.171	207.045	0.286411	0.335933	0.377656	50.0237	0.137403	72.8978
11.2995	1521.86	120.006	147.924	174.266	193.407	0.286898	0.337988	0.375113	45.4835	0.133253	64.625
8.79781	1079.69	83.8111	159.982	186.09	205.089	0.290263	0.337633	0.372104	45.1076	0.123558	64.107
12.296	1443.56	112.052	148.986	176.335	198.604	0.284365	0.336566	0.379069	49.6178	0.142748	71.8863
9.99841	1178.81	96.8401	157.591	184.712	208.418	0.286153	0.335401	0.378446	50.8276	0.13887	74.5335
31.3464	3980.66	301.701	154.104	185.827	214.998	0.2777	0.334866	0.387434	60.8946	0.16498	90.066
10.1806	1152.9	127.763	146.994	175.253	200.205	0.281354	0.335443	0.383203	53.2112	0.153258	78.1633
15.6203	1661.97	156.064	165.956	191.401	210.196	0.292406	0.33724	0.370355	44.24	0.117612	63.0345
4.0433	418.575	48.2448	157.878	185.051	205.58	0.287831	0.337371	0.374798	47.7022	0.131246	68.2314
12.8116	1548.22	128.972	141.095	169.647	192.494	0.280376	0.337112	0.382512	51.3982	0.154076	74.2447
14.8877	1619.01	144.427	141.927	168.858	188.743	0.284122	0.338035	0.377843	46.8164	0.14158	66.7016
12.6552	1328.52	134.64	164.535	191.638	214.347	0.288395	0.335901	0.375704	49.8117	0.13147	72.5201
7.88511	1103.5	84.9942	155.535	180.789	198.257	0.290948	0.338188	0.370864	42.7215	0.120753	60.1895
10.3768	1068.83	113.868	151.742	180.482	204.345	0.2828	0.336363	0.380837	52.6035	0.147727	76.4672
16.017	1877.61	150.061	139.77	168.46	190.565	0.280215	0.337734	0.382051	50.7951	0.153769	72.9004
14.5156	1722.49	109.626	161.872	189.005	208.914	0.289166	0.337635	0.3732	47.0417	0.12687	66.9508
8.6599	1177.99	88.698	152.669	177.77	195.661	0.290191	0.337902	0.371908	42.9915	0.123422	60.8821
7.46843	855.967	99.3171	156.187	182.683	203.53	0.287955	0.336806	0.37524	47.3435	0.131613	68.1901
8.83217	1166.23	88.3857	151.641	176.598	193.564	0.290609	0.338439	0.370953	41.9239	0.121446	58.8898
13.4269	1531.06	152.872	155.075	183.761	206.062	0.284594	0.33724	0.378166	50.9871	0.141185	73.2878
6.41122	676.677	97.6056	158.9	184.572	204.086	0.290197	0.337082	0.372721	45.1866	0.124486	64.7012
9.58994	1049.24	110.154	148.945	177.053	199.889	0.283226	0.336676	0.380098	50.9439	0.146041	73.7791
10.0653	1306.7	91.3089	149.893	178.226	202.95	0.282248	0.335599	0.382153	53.0566	0.150369	77.7805
8.52696	1008.06	93.4333	180.129	204.363	223.058	0.296484	0.336372	0.367143	42.929	0.106474	61.6239
4.74347	541.61	58.2388	157.09	184.268	205.151	0.287442	0.337173	0.375385	48.0616	0.132679	68.9449
14.1644	1615.05	164.763	141.639	170.389	194.205	0.27979	0.336582	0.383627	52.5658	0.156518	76.3818
8.99735	1064.61	82.844	147.772	174.102	193.255	0.286865	0.337977	0.375159	45.4829	0.13337	64.6365
10.2901	1395.96	103.106	155.146	181.79	200.498	0.28868	0.338255	0.373065	45.3519	0.12752	64.0603
11.1218	1270.26	121.504	136.591	163.169	183.425	0.282688	0.337695	0.379617	46.8346	0.146351	67.0908
11.9973	1495.61	130.841	149.206	177.784	200.275	0.28298	0.337183	0.379837	51.0692	0.146129	73.5594
9.09144	1286.6	106.02	160.909	185.184	202.226	0.293458	0.337731	0.368811	41.3171	0.113779	58.3585
12.3728	1624.74	127.397	142.07	169.599	190.808	0.282739	0.337526	0.379735	48.7386	0.146416	69.9477
10.0054	1228.25	116.089	140.073	168.347	191.197	0.280361	0.336952	0.382688	51.1242	0.154328	73.9747
11.4259	1294.33	116.546	154.379	181.998	204.136	0.285615	0.336714	0.377671	49.7577	0.138788	71.8959
8.55749	951.115	96.851	142.078	169.447	191.61	0.282385	0.336782	0.380833	49.5327	0.14844	71.6964
10.6439	1138.02	136.988	141.44	170.583	195.36	0.278764	0.336202	0.385034	53.9195	0.160094	78.6956
11.2203	1397.61	126.928	142.136	169.773	191.187	0.282522	0.337457	0.380021	49.0513	0.147159	70.4652
24.4489	2774.14	257.904	154.878	187.51	219.809	0.275488	0.333531	0.390981	64.9303	0.173292	97.2286
15.7922	1800.6	159.44	166.65	194.394	217.559	0.288021	0.335972	0.376007	50.9094	0.132505	74.0739
6.8469	824.158	98.9565	149.441	174.679	192.721	0.289142	0.337975	0.372883	43.2806	0.126491	61.3227
10.8027	1360.24	105.921	146.722	173.712	193.762	0.285343	0.337832	0.376825	47.0396	0.138155	67.0894
9.87736	1193.87	115.897	152.458	180.741	205.002	0.283274	0.335824	0.380902	52.5438	0.146992	76.8051
9.39018	1145.46	106.221	152.039	178.689	199.309	0.286847	0.337126	0.376028	47.2693	0.134537	67.889
9.55493	1223.35	93.0281	149.586	174.729	192.674	0.289341	0.337974	0.372685	43.0881	0.125893	61.0335
14.2124	1727.07	120.214	155.635	183.358	204.755	0.286227	0.337211	0.376562	49.1197	0.136296	70.5166
7.6111	936.485	84.2924	165.157	191.696	212.387	0.290135	0.336758	0.373106	47.2306	0.1251	67.9214
11.0412	1514.48	109.357	157.735	183.122	201.48	0.290844	0.337654	0.371503	43.7444	0.121778	62.1022
10.6332	1178.33	111.92	137.721	163.554	181.816	0.285083	0.338557	0.37636	44.0953	0.137997	62.3575
12.557	1435.84	143.789	159.237	187.747	210.302	0.285736	0.336895	0.377369	51.0657	0.138188	73.6212
11.2237	1376.09	94.3584	148.826	174.717	193.379	0.287908	0.337995	0.374097	44.5531	0.130194	63.2149
12.7389	1591.93	112.225	152.242	177.257	194.438	0.290574	0.338317	0.37111	42.1959	0.121714	59.3773
12.2543	1472.01	133.735	138.731	166.026	187.445	0.281858	0.337313	0.380829	48.7136	0.149348	70.1324
9.60263	1048.44	124.786	149.388	176.364	196.98	0.285783	0.337389	0.376828	47.592	0.137403	68.2079
9.26759	1139.04	105.117	154.027	181.054	203.684	0.285889	0.336054	0.378056	49.6564	0.138817	72.2857
8.72537	1009.95	116.344	177.367	201.947	219.635	0.29613	0.33717	0.3667	42.2681	0.106468	59.9556
8.82451	991.802	117.496	150.727	178.992	202.475	0.283219	0.336328	0.380453	51.7474	0.146509	75.2306
14.9353	1691.47	139.067	144.141	171.758	193.935	0.282722	0.336889	0.380389	49.7936	0.147285	71.9711
8.84217	1126.83	81.076	156.799	182.526	201.648	0.289846	0.337403	0.372751	44.8493	0.125121	63.9716
6.80416	854.904	69.9387	154.406	180.64	199.891	0.288643	0.337684	0.373673	45.4853	0.128381	64.7369
8.62507	1106.27	76.3025	159.167	184.934	204.119	0.290335	0.337335	0.372331	44.9519	0.123737	64.1374
10.8912	1485.86	97.2423	154.133	179.149	196.381	0.291002	0.338233	0.370766	42.248	0.120532	59.4794
9.17822	1042.25	114.414	151.297	180.455	207.373	0.280635	0.334718	0.384647	56.0751	0.156342	82.993
10.9574	1347.37	119.613	142.523	170.707	194.325	0.280803	0.336332	0.382865	51.8019	0.153784	75.4198
9.49102	1124.91	94.8382	153.19	178.944	197.981	0.288975	0.337557	0.373467	44.7907	0.127547	63.8272
7.81052	983.667	83.1078	152.031	179.359	201.009	0.285558	0.336888	0.377554	48.9784	0.138733	70.629
10.9813	1393.34	113.495	141.3	165.831	182.865	0.288369	0.338434	0.373197	41.5656	0.128224	58.5998
11.2718	1491.17	115.547	155.493	181.349	200.292	0.289486	0.337623	0.372891	44.7996	0.125918	63.743
11.3087	1671.65	92.7245	131.281	157.284	175.548	0.282863	0.338892	0.378245	44.2678	0.144275	62.5318
11.8057	1387.91	124.864	146.497	175.064	198.829	0.281513	0.33641	0.382077	52.3322	0.151545	76.0964
9.06807	1181.42	92.0383	157.971	183.59	201.423	0.290931	0.338113	0.370956	43.4523	0.120904	61.2857
6.90976	831.515	111.054	158.04	183.201	201.572	0.29115	0.337503	0.371348	43.5323	0.121053	61.9038
8.07108	926.97	113.979	155.697	185.85	212.583	0.280975	0.335392	0.383633	56.8859	0.154464	83.6181
8.12758	1100.77	108.908	154.861	182.393	203.307	0.286481	0.337414	0.376104	48.4465	0.135262	69.3608
10.5507	1366.08	111.078	142.193	169.612	191.573	0.282478	0.336947	0.380575	49.3796	0.147947	71.3407
8.12398	951.087	84.5509	166.064	192.299	210.521	0.291912	0.338029	0.370059	44.4567	0.118053	62.6784
7.7036	1010	116.643	143.214	169.849	190.906	0.284172	0.337022	0.378806	47.6925	0.142741	68.7501
13.2223	1793.41	125.224	150.487	177.956	198.706	0.285473	0.337581	0.376945	48.2192	0.138087	68.9697
11.2972	1611.28	120.424	165.883	190.456	206.021	0.294976	0.338672	0.366351	40.1384	0.107927	55.7039
11.4606	1572.87	112.302	139.073	166.716	189.971	0.280525	0.336284	0.383191	50.8979	0.154684	74.1525
4.51859	475.341	53.952	161.58	186.482	203.756	0.292814	0.337942	0.369245	42.1759	0.115444	59.4494
6.79835	806.938	88.4999	141.946	169.67	192.791	0.281412	0.336375	0.382213	50.8445	0.151894	73.9654
8.86571	1155.15	126.599	150.436	178.27	200.87	0.284069	0.336628	0.379304	50.4339	0.143561	73.034
12.4462	1789.34	99.7072	144.324	168.927	185.716	0.289245	0.338553	0.372201	41.392	0.125415	58.181
13.7256	1896.61	114.807	148.855	175.886	196.211	0.285737	0.337624	0.376639	47.3558	0.137237	67.6805
9.91673	1294.83	89.3185	153.054	178.956	197.366	0.289122	0.33805	0.372827	44.3115	0.126452	62.7217
10.4387	1337.08	117.978	139.622	166.944	189.169	0.281646	0.33676	0.381594	49.5475	0.150696	71.7732
10.5733	1522.25	89.9117	140.53	165.463	183.141	0.287304	0.338277	0.374419	42.6111	0.131649	60.2895
12.3387	1617.94	118.687	135.076	160.828	179.869	0.283908	0.338035	0.378056	44.7932	0.142225	63.8342
8.95013	1082.99	103.58	142.691	169.342	192.002	0.283097	0.335973	0.38093	49.3111	0.147332	71.9709
10.6165	1376.22	98.6133	145.784	171.373	189.059	0.287988	0.338537	0.373475	43.2748	0.129239	60.9606
6.15396	783.861	61.3046	164.575	190.227	209.004	0.291901	0.337397	0.370702	44.429	0.118928	63.2069
10.9243	1197.77	127.977	161.96	189.836	214.18	0.286161	0.335414	0.378426	52.2198	0.13883	76.5636
13.8285	1980.1	127.253	144.953	170.852	187.59	0.28795	0.3394	0.372649	42.6371	0.128215	59.3744
6.63201	837.655	79.5092	160.881	183.538	199.289	0.295896	0.337567	0.366538	38.4084	0.10664	54.1601
8.32596	1090.34	118.403	152.789	179.772	201.327	0.286181	0.336722	0.377097	48.5387	0.13707	70.094
7.90203	1015.11	72.0831	164.76	190.051	209.731	0.291847	0.336647	0.371506	44.9713	0.120086	64.6509
9.56857	1070.51	115.138	148.039	173.869	194.26	0.286803	0.336846	0.37635	46.2213	0.135032	66.6121
9.29782	1308.39	104.545	151.459	178.792	201.311	0.284932	0.336352	0.378716	49.8518	0.141315	72.3711
10.7018	1467.99	108.99	158.574	184.875	204.52	0.289385	0.337382	0.373233	45.9461	0.126541	65.5911
6.87174	784.138	99.4598	148.071	174.294	194.989	0.286209	0.336894	0.376897	46.9181	0.136763	67.6137
7.93558	1159.36	108.175	149.488	176.886	199.027	0.284522	0.336668	0.378809	49.5385	0.142142	71.6795
12.8216	1452.43	139.285	150.857	178.909	202.473	0.283439	0.336144	0.380417	51.6159	0.146084	75.1799
12.4031	1668.8	117.897	144.813	172.85	195.266	0.282326	0.336987	0.380688	50.4528	0.148356	72.8684
9.25024	1213.56	92.8998	148.5	174.894	196.329	0.285729	0.336514	0.377757	47.8289	0.138703	69.2639
7.85318	1036.79	87.7022	151.761	177.88	199.365	0.286879	0.336254	0.376867	47.6045	0.135577	69.0892
8.31546	963.721	92.2208	150.787	177.911	198.943	0.285776	0.337182	0.377042	48.1559	0.137694	69.1879
5.91884	704.275	77.4867	174.845	199.246	217.36	0.29562	0.336877	0.367503	42.5155	0.108401	60.6295
12.0122	1498.74	108.708	139.486	167.896	189.281	0.280846	0.338048	0.381106	49.7951	0.15146	71.1803
10.394	1382.25	116.951	147.493	174.864	197.161	0.283904	0.336589	0.379508	49.6681	0.14411	71.9654
8.10922	1043.56	99.6651	169.526	196.375	217.839	0.290413	0.336409	0.373179	48.3136	0.124724	69.7778
6.88668	869.915	81.5486	147.843	171.527	188.927	0.290859	0.337455	0.371686	41.0839	0.121994	58.4835
7.0762	775.194	82.5358	159.988	185.152	203.101	0.29182	0.33772	0.37046	43.1132	0.11874	61.0623
9.80136	1308.12	103.454	147.204	175.845	199.445	0.281733	0.336549	0.381718	52.2417	0.150705	75.8422
6.6449	699.316	99.0699	154.807	180.856	199.725	0.289149	0.337804	0.373048	44.9186	0.126698	63.7878
7.88693	982.099	97.3629	152.27	176.977	196.015	0.289894	0.336931	0.373175	43.7445	0.1256	62.7821
8.03704	1034.24	98.1911	152.981	179.192	198.631	0.288206	0.337586	0.374208	45.6498	0.12983	65.0887
10.3381	1533.26	122.857	150.246	176.024	193.929	0.288824	0.338378	0.372798	43.6829	0.126921	61.5877
9.92369	1363.74	89.6389	142.113	167.893	186.88	0.286007	0.33789	0.376102	44.7668	0.136072	63.7538
12.2297	1498.36	106.698	150.328	177.584	198.619	0.285507	0.337271	0.377221	48.2903	0.138389	69.3252
9.23709	1189.88	103.524	145.223	173.652	197.343	0.281321	0.336393	0.382286	52.1198	0.152145	75.8108
10.3294	1257	115.983	152.129	178.539	198.759	0.287348	0.33723	0.375422	46.6291	0.132889	66.849
11.7319	1344.02	133.23	151.225	178.999	201.404	0.284457	0.336699	0.378844	50.1787	0.142299	72.5838
8.12921	1204.54	97.9141	159.957	184.889	201.325	0.29287	0.338519	0.368611	41.3676	0.114502	57.8033
5.46974	681.962	80.8259	153.862	178.98	197.753	0.289981	0.337319	0.3727	43.8906	0.124825	62.664
8.83173	1135.16	108.484	144.888	171.701	192.027	0.284867	0.337584	0.377549	47.1392	0.139915	67.4656
7.21909	956.962	74.4181	146.117	171.576	190.818	0.287343	0.337408	0.375248	44.701	0.132669	63.943
8.99613	1158.05	93.2123	146.276	172.935	193.515	0.285291	0.337285	0.377424	47.239	0.139024	67.8191
7.67475	961.508	72.0079	148.11	173.706	191.644	0.288455	0.338305	0.37324	43.5338	0.128134	61.4715
8.92015	1324.93	99.5824	146.67	172.271	191.664	0.287248	0.337386	0.375366	44.9937	0.132986	64.3863
7.94331	1036.06	98.2853	149.437	175.844	196.27	0.286524	0.337156	0.37632	46.8334	0.135471	67.2599
9.55235	1284.85	98.292	159.916	185.136	203.334	0.291612	0.337602	0.370786	43.4182	0.119527	61.6161
6.30875	649.053	85.1437	145.205	171.107	191.151	0.286139	0.337181	0.37668	45.9458	0.136599	65.9898
11.2392	1571.05	103	143.68	170.992	191.854	0.283658	0.337578	0.378764	48.1741	0.143574	69.0358
8.52301	1119.04	87.66	146.429	173.793	194.539	0.28446	0.337618	0.377922	48.1107	0.141101	68.8575
11.9826	1751.3	122.86	140.686	167.625	188.755	0.283033	0.33723	0.379737	48.0687	0.14591	69.1977
12.3212	1445.34	125.931	156.205	185.547	212.518	0.281821	0.334759	0.383419	56.3129	0.152724	83.2838
5.27848	560.84	68.4859	148.892	174.605	193.03	0.288257	0.338036	0.373707	44.1374	0.129086	62.5624
6.38602	783.022	69.4904	167.729	193.056	212.844	0.2924	0.336551	0.371048	45.1149	0.118544	64.9033
7.77404	1011.92	77.5436	160.953	187.014	205.77	0.290667	0.337731	0.371602	44.8166	0.122208	63.5723
8.97003	1178.61	112.817	151.604	178.3	198.93	0.286675	0.337157	0.376168	47.3266	0.135013	67.9568
11.0214	1478.83	126.591	149.648	175.958	195.622	0.287106	0.337584	0.375309	45.974	0.133154	65.6374
6.50282	830.999	80.1356	158.377	182.696	199.209	0.293138	0.33815	0.368713	40.832	0.114188	57.3447
9.13981	1203.02	105.945	137.968	164.755	186.722	0.281886	0.336616	0.381497	48.7542	0.150156	70.721
6.84375	923.625	79.4317	159.865	185.059	203.6	0.291445	0.337376	0.371179	43.7358	0.12033	62.2777
6.95474	852.469	88.1326	164.988	191.133	209.888	0.291493	0.337685	0.370822	44.9005	0.119774	63.6559
7.02441	828.612	95.3241	145.915	172.824	194.008	0.284575	0.337055	0.37837	48.0931	0.141482	69.2775
6.25437	865.805	59.364	155.216	178.356	193.312	0.294592	0.338511	0.366897	38.0964	0.109307	53.0526
9.03577	1186.98	95.1793	144.608	170.891	189.536	0.286333	0.338375	0.375292	44.9278	0.134456	63.5724
12.057	1602.79	129.718	147.385	174.123	193.989	0.285908	0.337777	0.376315	46.6044	0.13652	66.4707
4.978	492.535	82.912	162.302	189.65	211.627	0.287984	0.33651	0.375506	49.3253	0.131911	71.3025
7.42045	866.806	100.196	137.872	163.03	181.546	0.285775	0.337923	0.376302	43.6744	0.136731	62.1902
8.00286	980.935	84.5576	149.989	177.308	198.739	0.285131	0.337064	0.377805	48.7497	0.139793	70.1807
7.27252	961.647	72.4584	159.656	182.608	198.176	0.295419	0.337887	0.366694	38.5199	0.107648	54.088
9.46213	1258.59	92.7381	147.263	174.77	196.695	0.283892	0.336921	0.379187	49.4321	0.143716	71.3564
5.00258	567.599	67.4805	153.094	178.344	196.288	0.290101	0.337948	0.371951	43.1942	0.123631	61.1384
6.80102	832.667	67.9526	152.811	178.26	196.838	0.289465	0.337672	0.372863	44.0264	0.125916	62.6039
7.81931	1031.24	98.3119	158.487	186.22	208.903	0.286279	0.336374	0.377347	50.4162	0.137228	73.0994
7.80499	996.19	78.2757	171.132	194.227	209.038	0.297933	0.338141	0.363926	37.9061	0.0997082	52.7168
7.99981	1087.6	88.1414	146.871	172.294	189.995	0.288457	0.338389	0.373154	43.1241	0.128016	60.8249
8.89576	1231.3	102.921	150.725	177.702	199.041	0.285751	0.336897	0.377352	48.3161	0.138139	69.6547
9.25136	1200.24	115.857	143.606	170.749	192.14	0.283529	0.337119	0.379352	48.534	0.144556	69.9245
4.59883	477.14	47.4437	133.12	164.055	193.352	0.271381	0.334447	0.394172	60.2319	0.184494	89.5286
6.75705	914.911	73.588	153.083	178.175	195.272	0.290739	0.338395	0.370866	42.1894	0.12111	59.2864
6.62878	838.821	75.3669	150.138	174.924	192.29	0.290205	0.338114	0.371681	42.1519	0.123097	59.5177
8.53007	983.99	92.677	179.132	202.974	220.699	0.297164	0.336715	0.36612	41.567	0.103961	59.2923
7.2681	1027.43	93.2636	145.08	171.721	190.974	0.285717	0.338183	0.3761	45.8946	0.136569	65.1482
10.2557	1341.92	101.455	158.251	186.175	208.537	0.286187	0.336686	0.377127	50.2865	0.1371	72.6492
10.9097	1613.56	122.703	153.804	179.595	199.501	0.288618	0.337014	0.374369	45.6967	0.12934	65.603
10.1344	1529.21	104.896	154.478	180.512	200.047	0.288724	0.337382	0.373894	45.5691	0.128535	65.1042
11.9503	1532.74	103.129	147.177	174.852	196.368	0.283908	0.337293	0.378799	49.1914	0.143187	70.7082
7.55338	888.099	95.02	146.014	173.585	194.83	0.283837	0.337432	0.378731	48.8166	0.143223	70.0622
5.91268	723.697	71.4601	148.847	174.544	193.191	0.288138	0.337883	0.373979	44.344	0.129647	62.9909
11.6197	1380.82	98.4516	160.92	187.046	205.36	0.290824	0.338039	0.371137	44.4395	0.121326	62.7532
9.3581	1262.38	101.657	153.022	176.413	191.359	0.293825	0.338739	0.367437	38.3367	0.111321	53.2824
9.39573	1158.63	98.5924	158.58	185.58	206.619	0.287921	0.336941	0.375139	48.038	0.131539	69.0768
7.7682	888.29	102.506	182.035	205.116	223.821	0.297944	0.335721	0.366335	41.7854	0.102956	60.4901
8.25651	1085.85	94.3913	154.66	180.31	199.485	0.289379	0.337371	0.37325	44.8248	0.126572	64.0002
9.38491	1350.25	95.3309	157.016	183.693	206.671	0.28685	0.335586	0.377564	49.6552	0.136533	72.6329
7.34238	906.478	83.3685	151.442	178.309	198.602	0.28663	0.33748	0.375889	47.1604	0.134727	67.4538
6.37823	889.003	67.7088	155.967	180.944	197.814	0.291677	0.338387	0.369936	41.8466	0.118284	58.7165
9.3234	1140.61	111.96	162.748	188.837	207.715	0.290986	0.337631	0.371383	44.9663	0.121379	63.8443
10.395	1377.48	93.2323	149.208	174.444	192.57	0.289038	0.337925	0.373037	43.3619	0.126872	61.4875
5.83025	730.369	78.5404	149.55	173.424	190.22	0.291411	0.33793	0.370659	40.6697	0.119698	57.4661
5.49894	669.997	70.0432	158.521	184.643	205.583	0.288878	0.336481	0.374641	47.0622	0.129255	68.0023
7.34686	814.857	83.2591	162.324	188.427	210.596	0.289168	0.33567	0.375162	48.2724	0.129445	70.4412
8.02138	958.908	83.3745	148.755	175.427	196.54	0.285671	0.336892	0.377437	47.7844	0.138387	68.897
5.53319	689.112	77.9019	144.718	169.247	186.177	0.289353	0.338398	0.372249	41.4594	0.125295	58.3897
9.92765	1558.62	85.3507	155.601	181.299	200.053	0.289785	0.337644	0.372571	44.4521	0.124987	63.2064
11.0303	1478.87	91.9236	143.717	170.509	190.704	0.284627	0.337688	0.377685	46.9878	0.140505	67.1832
8.17112	1011.78	94.4491	148.17	176.16	199.046	0.283104	0.336584	0.380312	50.8759	0.146526	73.7617
7.84482	1115.65	82.6917	149.981	175.51	195.129	0.288081	0.337118	0.374801	45.1483	0.130823	64.767
6.62355	860.212	84.2386	157.723	183.634	202.293	0.290118	0.33778	0.372102	44.5703	0.123801	63.2294
7.21951	954.938	79.7962	158.683	182.582	198.572	0.293946	0.338217	0.367837	39.889	0.111654	55.8786
6.68185	819.914	86.1119	140.706	164.177	181.097	0.289531	0.337827	0.372643	40.3906	0.125514	57.3105
6.85465	939.809	75.1685	145.072	170.681	190.887	0.286341	0.336888	0.37677	45.815	0.136371	66.0209
12.8728	1665.88	111.795	147.236	173.683	192.265	0.286906	0.338442	0.374652	45.0297	0.132635	63.6117
5.49602	763.417	54.7184	159.504	180.363	194.537	0.298471	0.337502	0.364026	35.0328	0.0989512	49.2072
6.90862	867.608	73.7693	151.6	177.12	196.441	0.288673	0.337268	0.374059	44.8415	0.12884	64.1628
6.1228	703.411	79.7667	152.034	178.816	199.975	0.28641	0.336864	0.376725	47.9416	0.136194	69.1008
9.27769	1315.79	81.0696	146.517	172.278	190.425	0.287728	0.338317	0.373954	43.9081	0.130314	62.0551
9.10935	1288.34	100.575	156.861	182.102	200.854	0.290582	0.33734	0.372078	43.9928	0.122983	62.7449
7.97047	992.933	95.8037	159.497	187.066	210.432	0.286353	0.335849	0.377798	50.9346	0.137688	74.3003
6.82162	881.592	85.6908	145.964	170.754	189.542	0.288318	0.337285	0.374397	43.5784	0.129889	62.3668
9.24673	1284.43	102.981	141.139	168.642	190.021	0.282391	0.337417	0.380192	48.8815	0.147607	70.2607
4.71802	568.556	74.4173	154.613	179.412	197.796	0.290723	0.337354	0.371922	43.1835	0.122538	61.5675
7.39443	1037.3	86.9093	142.485	168.151	186.732	0.286479	0.338082	0.375439	44.2461	0.134398	62.8267
9.97387	1409.11	102.17	143.997	170.69	191.57	0.284434	0.337161	0.378405	47.5735	0.14177	68.4535
8.04419	1082.8	92.4008	150.225	175.832	194.559	0.288553	0.337738	0.37371	44.3341	0.128585	63.0617
9.04875	1335.08	79.8339	146.778	172.433	190.586	0.287915	0.338238	0.373847	43.8076	0.129853	61.9611
6.40901	747.378	41.3435	152.81	177.826	196.966	0.289631	0.337046	0.373323	44.156	0.126241	63.2955
9.24977	1234.38	98.4048	146.96	174.718	196.66	0.283521	0.337073	0.379406	49.7006	0.144638	71.6433
8.16632	1084.42	91.6693	155.765	179.274	195.235	0.293745	0.338077	0.368178	39.4698	0.112449	55.4311
7.60601	941.981	80.3283	150.788	175.707	193.416	0.290027	0.337956	0.372017	42.6279	0.123845	60.3369
6.36302	783.429	82.0086	157.466	182.882	202.677	0.289979	0.336784	0.373237	45.2113	0.125537	65.006
9.23039	1326.53	80.5599	148.662	174.365	191.535	0.28891	0.33886	0.372229	42.873	0.126024	60.0434
7.28287	937.476	78.3371	162.293	188.491	209.429	0.289699	0.336463	0.373838	47.136	0.126804	68.0736
7.4657	915.911	66.7829	144.314	168.796	185.029	0.289706	0.338853	0.371441	40.7153	0.123626	56.9489
7.49739	1093.16	78.711	161.583	186.366	203.691	0.292914	0.33784	0.369246	42.1081	0.115278	59.4331
8.48598	1021.46	91.0141	154.152	181.81	205.648	0.284618	0.335684	0.379697	51.496	0.143124	75.3339
9.65579	1473.88	105.2	172.978	195.989	212.043	0.29772	0.337325	0.364955	39.0646	0.101461	55.1179
6.67299	806.387	74.957	153.003	177.092	193.746	0.292079	0.338065	0.369856	40.7431	0.1175	57.3968
7.74125	1227.91	57.7278	173.092	194.956	211.495	0.298669	0.336397	0.364934	38.4036	0.0998567	54.9425
5.41107	804.719	53.1732	150.089	175.153	192.08	0.290127	0.338576	0.371297	41.9911	0.12272	58.9187
6.43498	937.079	72.5719	149.836	174.325	191.181	0.290751	0.338271	0.370978	41.3447	0.121239	58.2004
7.42546	1091.4	88.3217	154.586	181.343	203.646	0.286497	0.336085	0.377419	49.0592	0.136948	71.3619
7.58309	889.439	91.3751	149.818	177.109	198.654	0.285053	0.336977	0.377971	48.8359	0.140143	70.3814
5.56871	783.69	69.4726	165.272	190.982	210.801	0.291457	0.336797	0.371747	45.5286	0.121063	65.3472
5.85409	692.604	70.7068	150.458	176.793	197.203	0.286886	0.337099	0.376015	46.7443	0.134454	67.1538
6.12701	803.907	74.0032	146.706	172.557	192.531	0.286651	0.337161	0.376188	45.825	0.135082	65.7991
4.95179	552.462	64.4953	158.273	181.535	198.339	0.294108	0.337333	0.368559	40.0659	0.112351	56.8701
9.77385	1352.7	90.0319	151.404	177.876	197.915	0.287188	0.337401	0.375411	46.5109	0.133147	66.5495
6.6602	1087.52	89.5063	153.419	177.388	194.447	0.292086	0.337718	0.370196	41.0274	0.11794	58.0866
10.0516	1397.12	97.352	148.47	174.281	193.185	0.287768	0.337796	0.374436	44.7149	0.130877	63.619
6.12252	822.831	54.1515	149.633	173.053	189.329	0.292243	0.337984	0.369773	39.6963	0.117111	55.973
6.71315	957.22	75.5736	150.929	176.748	195.899	0.288266	0.337579	0.374155	44.9698	0.12966	64.1203
6.35566	827.327	65.4329	145.963	170.963	189.379	0.28829	0.337669	0.374041	43.4159	0.129468	61.8313
6.42013	835.089	62.5668	146.895	170.761	187.612	0.290727	0.337961	0.371312	40.7169	0.121722	57.5681
6.28532	946.458	80.6806	146.438	169.582	185.287	0.292112	0.33828	0.369608	38.8492	0.117113	54.5543
8.34858	1129.9	81.7007	142.866	168.01	185.462	0.28784	0.3385	0.37366	42.596	0.129736	60.0476
11.678	1638.93	96.6625	140.907	167.648	188.639	0.283405	0.337188	0.379407	47.7313	0.14484	68.7222
6.74224	1089.2	77.6004	150.902	175.69	193.487	0.290152	0.337814	0.372034	42.5854	0.123655	60.3828
6.43025	818.25	74.3924	151.728	176.96	196.003	0.289176	0.337265	0.373559	44.2748	0.127325	63.3175
7.58377	1017.33	75.1711	152.218	178.857	199.248	0.287029	0.337259	0.375711	47.0299	0.13381	67.4216
6.96767	1076.46	58.8387	150.265	177.323	198.151	0.285817	0.337284	0.376899	47.8853	0.137437	68.7127
6.9575	1022.89	85.2698	151.606	176.891	195.817	0.289151	0.337376	0.373473	44.211	0.127254	63.1368
6.75104	870.284	82.7419	152.031	178.72	199.943	0.286476	0.336766	0.376758	47.9121	0.136124	69.1353
6.74878	852.918	72.8608	148.548	172.091	188.508	0.291758	0.337999	0.370243	39.96	0.118556	56.3766
6.17097	788.2	88.3871	154.461	178.475	195.906	0.292074	0.337483	0.370443	41.445	0.11829	58.876
4.80777	576.298	65.9062	152.618	176.037	191.287	0.293528	0.338571	0.367901	38.6698	0.112443	53.9201
4.50032	518.989	60.0852	161.528	180.012	193.079	0.302137	0.336711	0.361152	31.5506	0.0889734	44.6173
5.5606	708.677	63.2288	154.05	178.448	195.163	0.291949	0.338186	0.369865	41.1131	0.11773	57.8286
5.21637	715.621	61.4727	139.905	164.237	181.635	0.288003	0.338092	0.373905	41.7296	0.12978	59.127
7.39638	1034.67	78.6645	156.231	179.179	194.755	0.294683	0.337968	0.367348	38.5245	0.109761	54.1007
6.14465	710.032	69.6831	168.5	193.742	213.071	0.292884	0.33676	0.370357	44.571	0.116809	63.8997
5.57405	702.311	65.3638	152.372	175.739	191.928	0.293001	0.337934	0.369064	39.5559	0.114888	55.7447
5.82352	776.376	56.7776	149.685	175.503	195.793	0.287313	0.336871	0.375816	46.108	0.133462	66.3976
5.45381	773.571	62.8762	152.329	175.429	191.604	0.2933	0.337778	0.368922	39.2748	0.114193	55.4498
5.93649	773.035	75.5073	152.11	172.324	186.237	0.297864	0.337446	0.36469	34.1264	0.100862	48.0394
4.04493	452.747	47.7901	160.399	182.876	198.833	0.29588	0.337343	0.366777	38.4338	0.106989	54.3905
4.79998	643.689	57.996	147.387	171.627	188.017	0.290687	0.338494	0.370819	40.6294	0.121136	57.0192
5.85127	809.069	79.9615	160.537	184.592	201.901	0.293469	0.337444	0.369086	41.3647	0.114129	58.6738
5.18067	619.999	64.3403	154.854	179.951	200.119	0.289487	0.336406	0.374107	45.265	0.127517	65.4324
3.95664	450.276	34.8265	150.858	171.214	183.614	0.298323	0.338577	0.363099	32.7561	0.0979337	45.1564
7.79508	905.398	91.1904	153.023	180.363	200.976	0.286365	0.33753	0.376105	47.9533	0.135462	68.5664
5.05393	597.355	69.5864	143.24	164.724	180.709	0.293121	0.337085	0.369795	37.4683	0.115661	53.4528
4.52478	529.429	56.4391	154.285	176.674	191.345	0.295394	0.338258	0.366348	37.0599	0.107224	51.7315
5.28723	696.468	68.2027	142.782	165.043	181.628	0.291717	0.337199	0.371084	38.8465	0.119745	55.4319
6.28644	755.164	76.5457	160.616	187.426	208.304	0.288697	0.336888	0.374415	47.6887	0.129266	68.567
5.28358	747.271	57.7385	147.744	171.332	188.777	0.290919	0.337365	0.371716	41.0329	0.121933	58.4778
5.6539	782.662	58.846	151.754	175.991	194.152	0.290774	0.337215	0.372012	42.3979	0.122571	60.5583
5.10183	587.031	59.6767	160.88	184.757	201.572	0.294001	0.337636	0.368363	40.6916	0.112268	57.506
4.89989	598.476	35.1093	173.294	195.144	209.564	0.299816	0.337618	0.362566	36.2696	0.0947336	50.6891
3.60774	379.542	37.5283	163.197	182.39	192.934	0.303046	0.338688	0.358266	29.7374	0.0835014	40.281
5.77936	905.949	68.5257	157.954	181.953	198.276	0.293495	0.338088	0.368417	40.3214	0.113189	56.6437
4.57581	549.826	57.9114	155.316	178.147	195.907	0.293398	0.336527	0.370075	40.5905	0.115569	58.3502
4.12565	510.703	53.5317	147.273	171.609	190.953	0.288864	0.336596	0.374539	43.6803	0.129145	63.025
5.72685	795.766	51.8765	152.29	175.429	190.888	0.293651	0.33827	0.368078	38.5985	0.112474	54.0573
5.30253	759.331	53.1057	152.365	177.921	197.459	0.288709	0.337135	0.374156	45.0943	0.128906	64.6322
5.23093	671.294	56.9068	158.444	182.081	199.624	0.293334	0.337094	0.369572	41.1801	0.115007	58.7233
7.54523	1136.39	71.8455	132.819	155.888	172.24	0.288144	0.338192	0.373665	39.4206	0.129223	55.7717
4.62824	518.518	55.0387	158.318	182.045	200.317	0.292812	0.336697	0.370491	41.9991	0.117109	60.2704
4.51317	568.321	59.4155	156.461	179.887	195.584	0.294138	0.338176	0.367686	39.1221	0.111128	54.8192
5.08917	796.13	52.4235	134.864	156.85	173.949	0.289618	0.336831	0.373551	39.0846	0.126564	56.1836
5.52604	741.501	67.3701	153.587	177.606	196.116	0.291265	0.336816	0.371919	42.5291	0.121615	61.0392
4.92368	641.298	52.7424	148.588	172.956	191.157	0.289814	0.337343	0.372843	42.5693	0.125298	60.7707
5.31715	816.923	61.1957	151.057	177.075	196.937	0.287689	0.337242	0.375069	45.8804	0.131843	65.7421
5.57705	699.631	74.4764	149.832	174.274	191.012	0.290869	0.338318	0.370812	41.18	0.120818	57.9184
5.54994	757.21	67.7782	145.122	168.452	183.364	0.292032	0.338981	0.368987	38.2418	0.116418	53.1532
6.57745	881.215	73.0033	156.573	181.954	201.228	0.290082	0.337105	0.372813	44.6543	0.124802	63.9278
4.01009	466.714	36.3313	181.033	200.587	212.226	0.304849	0.337776	0.357375	31.1927	0.0793184	42.8318
5.14869	668.205	52.9607	154.286	177.794	195.147	0.292636	0.337224	0.370139	40.8615	0.116937	58.215
5.11943	636.994	51.5434	150.358	173.538	190.384	0.292365	0.337439	0.370195	40.0264	0.117469	56.8723
5.2425	690.786	52.8432	145.053	169.615	188.23	0.288434	0.337276	0.37429	43.1768	0.12955	61.7914
4.98423	608.195	52.3546	157.562	180.099	195.604	0.295467	0.337728	0.366805	38.0419	0.107717	53.5474
3.21899	399.741	32.1852	158.716	182.433	199.816	0.293395	0.337236	0.36937	41.0996	0.114633	58.483
4.24742	489.147	30.0632	167.258	188.273	201.843	0.300083	0.337785	0.362132	34.585	0.0937006	48.1557
4.20404	490.509	48.054	153.793	177.534	195.811	0.291752	0.336788	0.371461	42.0177	0.120186	60.2951
6.28862	922.911	83.2652	146.981	171.591	189.492	0.289297	0.337735	0.372968	42.5106	0.126342	60.4113
3.69867	414.777	47.8448	152.936	176.735	195.577	0.291169	0.336479	0.372352	42.6413	0.122352	61.4838
5.01549	635.435	61.6299	147.904	171.685	187.741	0.291534	0.33841	0.370057	39.8373	0.118689	55.893
6.1247	929.764	64.4404	144.086	168.177	184.961	0.289781	0.338232	0.371987	40.8747	0.124222	57.6585
4.07233	491.518	46.6119	147.844	171.515	190.14	0.290175	0.336635	0.37319	42.2957	0.125141	60.9205
3.40896	376.285	37.0848	167.071	188.623	205.561	0.297674	0.336074	0.366253	38.4905	0.103293	55.4288
4.70922	587.812	50.6927	147.796	170.269	187.088	0.292576	0.337064	0.370359	39.292	0.117331	56.1108
4.44915	515.017	48.9723	147.193	171.753	190.086	0.289163	0.337411	0.373426	42.8928	0.127173	61.2255
4.53844	620.795	52.539	159.359	184.454	203.112	0.291374	0.337256	0.37137	43.7523	0.120706	62.4103
3.427	398.256	38.7511	155.57	178.085	195.006	0.294271	0.33686	0.368869	39.4369	0.112492	56.3586
4.38716	585.475	47.8812	162.801	184.146	198.791	0.298314	0.337426	0.36426	35.9894	0.0995303	50.6336
5.43185	706.575	68.4763	157.593	181.073	198.634	0.293306	0.337005	0.369689	41.0404	0.115209	58.6016
5.3449	788.649	56.0001	155.422	179.912	197.781	0.291535	0.337473	0.370991	42.3591	0.119928	60.228
4.19092	494.923	55.0412	159.246	183.84	204.6	0.290762	0.335666	0.373571	45.3532	0.12465	66.1133
3.90311	468.721	42.1025	159.393	179.665	192.933	0.299616	0.337722	0.362662	33.5401	0.0951963	46.8079
4.0758	467.872	50.0737	153.863	177.4	195.594	0.292039	0.336715	0.371246	41.7307	0.119416	59.9237
3.36129	386.369	39.0846	148.313	170.881	188.138	0.292339	0.336823	0.370838	39.8251	0.118368	57.0819
3.95104	519.468	44.7909	148.788	171.907	188.403	0.292258	0.33767	0.370072	39.6149	0.117485	56.111
3.52147	424.327	43.4211	153.653	175.094	189.316	0.296592	0.337978	0.36543	35.6626	0.103982	49.8847
2.96152	287.19	38.7342	153.864	175.055	190.305	0.296335	0.337147	0.366518	36.4409	0.105881	51.6909
6.12747	809.707	69.762	136.56	159.771	177.077	0.288462	0.337492	0.374046	40.5165	0.129183	57.8218
4.0346	561.05	41.9128	157.131	179.534	194.476	0.295836	0.338016	0.366148	37.3454	0.106214	52.2872
3.33035	371.46	42.0781	149.487	170.75	187.873	0.294202	0.336049	0.369749	38.3861	0.113784	55.5091
3.99358	550.75	40.0406	153.669	177.672	194.122	0.292445	0.338124	0.36943	40.4527	0.116313	56.903
4.35866	547.961	49.3641	152.438	174.199	190.262	0.294909	0.337008	0.368083	37.8236	0.11037	53.8863
4.56232	623.783	47.028	163.05	183.609	196.231	0.300336	0.338208	0.361456	33.1812	0.0923545	45.8025
4.37518	585.442	47.8249	156.36	177.244	192.43	0.297244	0.336944	0.365812	36.0695	0.103413	51.2554
4.03368	521.633	44.0182	160.215	181.286	196.283	0.297917	0.337098	0.364984	36.0676	0.101172	51.0643
3.08075	293.448	42.9713	161.955	183.439	199.356	0.297301	0.336741	0.365958	37.4009	0.103515	53.3172
3.31803	357.433	39.0653	156.37	176.661	192.407	0.2976	0.336217	0.366183	36.0363	0.103322	51.7821
3.89919	454.992	47.8642	150.353	171.84	187.993	0.294702	0.336818	0.368479	37.6399	0.111247	53.7928
3.02443	339.866	37.1863	165.073	185.634	201.512	0.298927	0.33616	0.364913	36.439	0.0994013	52.3169
4.42	571.258	51.8994	143.2	165.439	182.198	0.291746	0.337055	0.371199	38.9982	0.119848	55.7575
3.4817	378.026	53.1702	157.608	178.128	192.175	0.29855	0.33742	0.364029	34.5669	0.0988239	48.614
2.14069	172.019	28.6484	156.527	172.251	184.355	0.305041	0.335685	0.359274	27.8285	0.0816369	39.933
2.95161	292.929	44.673	154.854	179.951	200.119	0.289487	0.336406	0.374107	45.265	0.127517	65.4324
3.51129	420.937	45.2547	151.541	172.881	189.08	0.295113	0.33667	0.368217	37.5392	0.110208	53.7389
